# Supplementary material for: Consequences of the perivascular niche remodeling for tumoricidal T-cell trafficking into metastasis of ovarian cancer
Source: Immunohorizons. 2026 Feb 12;10(2):vlaf084. doi: 10.1093/immhor/vlaf084 (PMC12900543; doi:10.1093/immhor/vlaf084)
Supplement: vlaf084_Supplementary_Data [file vlaf084_supplementary_data.zip]

Archive with 1 entries (1 files):
- Winkler et al. Supplementary material - IHORIZON-RA-2025-132.pdf
